# Supplementary material for: SARS-CoV-2 Infection Is Associated with Uncontrolled HIV Viral Load in Non-Hospitalized HIV-Infected Patients from Gugulethu, South Africa
Source: Viruses. 2022 Jun 3;14(6):1222. doi: 10.3390/v14061222 (PMC9229655; doi:10.3390/v14061222)
Supplement: Supplementary file 1 [file viruses-14-01222-s001.zip]

Archive with 1 entries (1 files):
- viruses-1703287-supplementary.pdf
